# Supplementary material for: High quality of life, treatment tolerability, safety and efficacy in HIV patients switching from triple therapy to lopinavir/ritonavir monotherapy: A randomized clinical trial
Source: PLoS One. 2018 Apr 12;13(4):e0195068. doi: 10.1371/journal.pone.0195068 (PMC5896909; doi:10.1371/journal.pone.0195068)
Supplement: S4 File — (XLSX) [file pone.0195068.s007.xlsx]

## Sheet: AAs
Pat.	Therapy	Seriousness	Intensity	Causality	Action taken	PT	SOC	Description
1002	MT	Yes				Respiratory tract infection/ Respiratory failure	Infections and infestation	INFECCIÓN RESPIRATORIA E INSUFICIENCIA RESPIRATORIA EN RELACIÓN CON BRONCOPATÍA CRÓNICA YA CONOCIDA. PH: 7,42. PO2: 59,4. PCO2:54,9
1002	MT	No	Mild	Not related	None	Respiratory tract infection	Infections and infestation	INFECCIÓN RESPRIA
1003	MT	Yes				Dizziness	Nervous system disorders	MAREO INESPECÍFICO (ECG Y TAC Y ANALÍTICA SIN ALTERACIONES). (NO SE CONSIDERA GRAVE NI RELACIONADO CON NINGÚN FÁRMACO NI PATOLOGÍA)
1003	MT	Yes				Dizziness	Nervous system disorders	MAREO INESPECÍFICO (VALORACIÓN ORL NORMAL. gASOMETRÍA ARTERIAL Y ECG NORMAL). NO SE CONSIDERA REACCIÓN GRAVE NI RELACIONADO CON NINGÚN FÁRMACO NI PATOLOGÍA
1003	MT	Yes				Somatic symptom disorder/ Major depression	Psychiatric disorders	TRASTORNO SOMATOMORFO/ EMPEORAMIENTO SD. DEPRESIVO (INGRESADO POR SÍNTOMAS VARIOS. PUESTOS EN RELACIÓN CON ESTOS 2 DIAGNÓSTICOS). NO GRAVE NI RELACIONADO CON MEDICACIÓN NI PATOLOGÍA
1003	MT	No	Moderate	Not related	Others	Somatic symptom disorder	Psychiatric disorders	T. SOMATOMORFO
1003	MT	No	Mild	Not related	None	Dizziness	Nervous system disorders	MAREO INESPECÍFICO
1003	MT	No	Mild	Not related	None	Dizziness	Nervous system disorders	MAREO INESPECÍFICO
1005	MT	No	Mild	Not related	None	Osteopenia	Musculoskeletal and connective tissue disorders	OSTEOPENIA
3006	MT	No	Mild	Not related	None	Nasal congestion/ cough	Respiratory, thoracic and mediastinal disorders	CONGESTIÓN NASAL Y TOS
3008	MT	No	Moderate	Probably related	None	Diarrhoea	Gastrointestinal disorders	DIARREA
3010	TT	No	Moderate	Not related	None	Rib fracture	Injury, poisoning and procedural complications	FRACTURA COSTAL POR CAIDA
3012	MT	No	Mild	Not related	None	Arthralgia	Musculoskeletal and connective tissue disorders	DOLOR ARTICULAR MSI
3012	MT	No	Moderate	Not related	None	Pharyngitis	Infections and infestation	FARINGITIS
3014	TT	No	Mild	Not related	None	Migraine	Nervous system disorders	MIGRAÑAS
3015	MT	No	Mild	Not related	None	Respiratory tract infection	Infections and infestation	INFECCION VIAS RESPIRATORIAS
4004	MT	Yes				Syphilis	Infections and infestation	DIAGNOSTICADO DE SÍFILIS TERCIARIA QUE PRESENTA SEROLOGIA POSITIVA EN SANGRE Y LCR. ASINTOMÁTICO. INGRESA PARA TRATAMIENTO INTRAVENOSO CON PENICILINA
4005	MT	No	Mild	Not related	None	Sciatic nerve injury	Injury, poisoning and procedural complications	SIND CIÁTICO
4012	MT	Yes				Anogenital warts	Neoplasms benign, malignant and unspecified (incl cysts and polyps)	INTERVENCIÓN PROGRAMADA DE CONDILOMAS ANALES.
4012	MT	No	Mild	Not related	None	Viral upper respiratory tract infection	Infections and infestation	CUADRO CATARRAL
4012	MT	No	Mild	Not related	None	Pyrexia	General disorders and administration site conditions	FIEBRE
5001	MT	No	Mild	Not related	None	Arthritis	Musculoskeletal and connective tissue disorders	INFLAMACION EN ARTICULACIONES METARSOFALANGICAS
5001	MT	No	Mild	Not related	None	Blood uric acid increased	Investigations	HIPERURICEMIA
5003	TT	No	Moderate	Not related	None	Migraine	Nervous system disorders	MIGRAÑAS OCASIONALES
5004	MT	No	Mild	Not related	None	Rectal haemorrhage	Gastrointestinal disorders	RECTORRAGIA
5004	MT	No	Mild	Not related	None	Blood uric acid increased	Investigations	AUMENTO ÁCIDO ÚRICO
5004	MT	No	Mild	Not related	None	Blood bilirubin increased	Investigations	AUMENTO BILIRRUBINA
5004	MT	No	Mild	Not related	None	Blood aldosterone increased	Investigations	AUMENTO LDA
9002	TT	No	Moderate	Possibly not related	Others	Hypertension	Vascular disorders	HTA
9002	TT	No	Moderate	Possibly not related	Others	Hypertension	Vascular disorders	HTA
10001	MT	No	Mild	Possibly related	Temporary treatment interruption	Diarrhoea	Gastrointestinal disorders	DIARREA
10001	MT	No	Mild	Possibly not related	Others	Dyspepsia	Gastrointestinal disorders	PIROSIS
10002	MT	Yes				Hemiplegia/Asthenia/Vision blurred	Nervous system disorders/General disorders and administration site conditions/Eye disorders	COMIENZA CON DIFICULTAD PARA MOVER EL LADO DERECHO, ASTENIA Y VISIÓN BORROSA. EN ANÁLISIS PRESENTA GLUCOSA 322MG/DL Y SE LE INDICA DIETA. ACUDE A URGENCIAS POR DISMINUCIÓN DE FUERZA EN MIEMBROS INFERIORES Y SE DECIDE INGRESO
10002	MT	No	Moderate	Possibly related	Permanent treatment discontinuation	Diabetes mellitus	Metabolism and nutrition disorders	DIABETES MELLITUS DESCOMPENSADA
13001	TT	No	Mild	Not related	None	Influenza	Infections and infestation	GRIPE
13001	TT	No	Mild	Not related	None	Bronchitis	Infections and infestations	BRONQUITIS
13001	TT	No	Mild	Not related	None	Bronchitis	Infections and infestations	BRONQUITIS
13003	MT	No	Mild	Not related	None	Respiratory tract infection	Infections and infestation	INFECCIÓN RESPIRATORIA
13003	MT	No	Mild	Not related	None	Insomnia	Psychiatric disorders	INSOMNIO
13004	TT	No	Mild	Not related	None	Neck pain	Musculoskeletal and connective tissue disorders	DOLOR CERVICAL
13004	TT	No	Mild	Not related	None	Pyrexia	General disorders and administration site conditions	FIEBRE
13004	TT	No	Mild	Not related	None	Chest pain	General disorders and administration site conditions	DOLOR TORÁCICO
13005	MT	No	Mild	Not related	None	Respiratory tract infection	Infections and infestation	INFECCIÓN RESPIRATORIA
13006	MT	No	Mild	Not related	None	Erythrosis	Skin and subcutaneous tissue disorders	ERITROSIS PERIFOLICULAR
13006	MT	No	Mild	Not related	Dose reduction	Influenza	Infections and infestations	CUADRO GRIPAL
15006	MT	No	Moderate	Not related	None	Dysuria / Urinary tract infection	Renal and urinary disorders/Infections and infestations	DISURIA/ ITU
17007	MT	No	Mild	Possibly related	Permanent treatment discontinuation	Urticaria	Skin and subcutaneous tissue disorders	URTICARIA
17009	MT	No	Mild	Not related	None	Nephrolithiasis	Renal and urinary disorders	NEFROLITIASIS
21005	TT	No	Mild	Not related	None	Bronchitis	Infections and infestations	BRONQUITIS
21010	TT	No	Mild	Probably related	None	Diarrhoea	Gastrointestinal disorders	DIARREA
25006	MT	No	Mild	Not related	None	Respiratory tract infection	Infections and infestation	INFECCIÓN RESPIRATORIA
25007	MT	No	Mild	Not related	None	Anal fistula	Gastrointestinal disorders	FISTULA ANAL
25009	TT	Yes				Cardiac failure/Respiratory tract infection	Cardiac disorders/ Infections and infestations	INSUFICIENCIA CARDIACA SECUNDARIA A INFECCIÓN RESPIRATORIA QUE REQUIRIÓ INGRESO HOSPITALARIO NO RELACIONADO CON EL TRATAMIENTO ANTIRETROVIRAL
25009	TT	No	Moderate	Not related	None	Respiratory tract infection	Infections and infestation	INFECCIÓN RESPIRATORIA
25009	TT	No	Moderate	Not related	None	Chest pain	General disorders and administration site conditions	DOLOR TORACICO
26002	MT	No	Mild	Not related	Others	Urinary tract infection	Infections and infestations	INFEC. URINARIA
27001	TT	No	Mild	Not related	None	Anxiety	Psychiatric disorders	ANSIEDAD
28005	TT	No	Moderate	Not related	None	Interventional procedure	Surgical and medical procedures	INTERVENCIÓN PROTESIS DE CADERA
28009	MT	No	Intense	Not related	None	Back pain	Musculoskeletal and connective tissue disorders	INTENSO DOLOR LUMBAR
28011	MT	Yes				Purpura	Skin and subcutaneous tissue disorders	LESIONES PURPÚRICAS NO PALPABLES EN EXTREMIDADES INFERIORES; POSIBLEMENTE RELACIONADAS CON KALETRA
28011	MT	No	Mild	Possibly related	Permanent treatment discontinuation	Diarrhoea	Gastrointestinal disorders	DIARREA
29005	MT	No	Mild	Not related	None	Influenza	Infections and infestation	SD. GRIPAL
29005	MT	No	Moderate	Not related	None	Blood triglycerides increased	Investigations	AUMENTO TRIGLICERIDOS
