# Supplementary material for: High quality of life, treatment tolerability, safety and efficacy in HIV patients switching from triple therapy to lopinavir/ritonavir monotherapy: A randomized clinical trial
Source: PLoS One. 2018 Apr 12;13(4):e0195068. doi: 10.1371/journal.pone.0195068 (PMC5896909; doi:10.1371/journal.pone.0195068)
Supplement: S5 File — (XLSX) [file pone.0195068.s008.xlsx]

## Sheet: Hoja1
Pat.	Therapy	Age	Gender	Time from HIV diagnosis	HIV treatment	Homosexual	Heterosexual	Blood transfusion	IV drug user	Others	Viral load	Absolute CD4+	CD4 (%)	TT prev	MOSHIV_B	MOSHIV_w24	PHSS_B	PHSS_w24	MHSS_B	MHSS_w24	EQ5D_B	EQ5D_w24	GEEMA_B	GEEMA_w24	VAS_B	VAS_w24	CESTA_WEIGHTED_B	CESTA_WEIGHTED_w24	CESTA_D1_B	CESTA_D1_w24	CESTA_D2_B	CESTA_D2_W24	Last VL	Last CD4+	Last CD4 (%)
1001	TT	31.5	Male	26.1667	12.9452					Yes	19	294	21	Lopinavir+Ritonavir	90.3409	90.3409	60.3075	60.3075	60.1679	60.1679	94	94	Yes		100	100	70	70	100	100	70	70	19	408	24
1002	MT	40.9167	Male	21.1667	6.75616				Yes		19	330	15		93.75	93.75	61.3836	61.3836	61.2013	61.2013	100	85	Yes		0	98	68	68	80	80	85	85	19	332	17
1003	MT	42.75	Male	11.1667		Yes					19				81.25	24.4318	53.3392	32.6201	57.022	20.4907	77	21	No		100	100	96	91	97.1429	94.2857	100	95	19	287	29
1004	MT	50.1667	Male	19.1667			Yes				19	823	25		93.1818	93.1818	62.6548	62.6548	60.1038	60.1038	99	99	No		100	100	72	84	71.4286	88.5714	100	100	19	1429	36
1005	MT	48.75	Male	18.3333	13.0685				Yes		19	701	32		86.5854	88.6364	60.9506	58.8734	59.454	60.3632	76	85	Yes		100	100	84	80	82.8571	80	100	100	19	642	30
1006	TT	41.3333	Female	19.4167			Yes		Yes		19	637	26	Lopinavir+Ritonavir	94.8864	94.8864	59.0067	59.0067	65.4171	65.4171	100	100	No	No	100	40	88	80	94.2857	80	100	100	934	633	19
1007	TT	34.25	Female	2.08333	1.90959		Yes				19	458	22	Lopinavir+Ritonavir	90.3409	89.2045	61.2116	59.2546	58.0817	60.3645	85	84	Yes	Yes	100	100	61	61	82.8571	82.8571	75	75	33	489	26
1008	MT	25.25	Female	1.75	0.076712				Yes		19	1125	37		82.9545	83.5227	58.2492	58.3931	55.449	56.4032	81	89	Yes	Yes	100	100	68	76	80	85.7143	100	100	19	1204	35
2001	MT	45.5	Female	4.91667	4.68219		Yes				21	561	33		93.75	97.7273	59.7947	61.9846	63.3	65.4634	96	100	Yes	Yes	100	100	91	95	97.1429	100	95	95	19	627	33
2002	TT	54.0833	Male	8.58333	4.6274	Yes					19	648	24	Lopinavir+Ritonavir	90.9091	92.6136	61.2985	62.2672	60.7574	60.7278	90	99	Yes	Yes	100	100	60	76	91.4286	94.2857	65	85	19	725	29
3001	MT	44.9167	Male	20.6667	18.137				Yes		49	438	20		72.3529	78.9474		57.7635		53.4613	79	26	Yes	Yes	100	98	32	34	71.4286	74.2857	50	45	49	419	16
3002	TT	46.5833	Female	17.6667	12.8466		Yes				19	624	32	Lopinavir+Ritonavir	93.75	96.5909	62.4219	62.5559	60.97	61.1014	89	100	No	No	92	93	68	68	91.4286	91.4286	80	80	0	698	36
3003	MT	30.5833	Male	6.5	3.85753	Yes					0		38		90.9091	88.0682	61.5748	60.9776	59.189	57.3326	80	91	No	No	93	88	62	63	88.5714	94.2857	75	70	49	619	36
3004	TT	41.4167	Male	6.08333	3.74247	Yes					19	627	35	Lopinavir+Ritonavir	94.8864	92.6136	61.2945	64.6286	60.4329	57.6718	81	25	Yes		94	100	73.75	84	94.2857	88.5714	93.75	100	0	632	34
3005	MT	44.1667	Male	23.75	1.20548				Yes		49	743	23		81.8182	68.75	61.738	53.3601	52.7476	48.4429	71	44	No	No	91	61	88	53	85.7143	77.1429	100	75	0	765	24
3006	MT	47.5833	Male	3.83333	3.71781				Yes		49	216	11		96.0227	93.75	53.8759	52.2307	63.2657	62.5413	80	20	Yes	No	99	96	100	100	100	100	100	100	49	250	14
3007	TT	47.75	Male	14.75	9.87945				Yes		19	753	31	Lopinavir+Ritonavir	81.8182	83.5294	55.5846	57.2008	57.784	57.5541	58	54	Yes	Yes	34	54	75	63	100	88.5714	75	75	19	1295	35
3008	MT	49.25		19.8333	14.2466				Yes		19	1555	36		82.3864	83.5821	53.9948		55.7021		95	95	Yes	Yes	100	91	69	72	82.8571	80	90	90	49	1200	35
3009	MT	35.75	Male	5.75	2.67945	Yes					49	1610	44		85.7955	86.3636	58.3834	57.7456	56.7523	59.3922	90	91	Yes	No	99	92	50	53	82.8571	74.2857	65	75	220	1273	42
3010	TT	45.4167	Female	22.3333	15.1918		Yes				49	549	31	Lopinavir+Ritonavir	90.3409	89.7727	56.0257	57.7292	62.5745	61.1245	93	95	Yes	Yes	76	61	35	50	74.2857	77.1429	50	65	49	515	33
3011	MT	48.4167	Female	21.3333	3.71507				Yes		49	1082	44		88.8235	86.9318	59.9969	58.2044	59.0906	59.1762	89	57	Yes	Yes	92	30	75	68	88.5714	85.7143	85	80	49	836	40
3012	MT	43.8333	Male	5	4.14247	Yes					49	955	39		93.3333	89.7727	62.8401	53.4255	60.3855	60.9863		87	Yes	No	100	100	100	100	100	100	100	100	40	1058	37
3013	MT	49.3333	Male	17.75	17.2603	Yes					49	1064	28		84.0909	81.8182	61.5153	59.8467	54.4956	53.9512		89	No	Yes	100	80	24	76	80	83.3333	30	90	79.6	821	29
3014	TT	42.8333	Female	13.75	4.36164		Yes				49	586	48	Lopinavir+Ritonavir	87.0588	83.5227	59.827	56.5375	58.1543	60.9901	100	96	No		96	100	50	74	97.1429	88.5714	50	85	49	647	49
3015	MT	54.1667	Male	15.8333	4.79452		Yes				19	672	23		81.5029	82.9545	57.6991	53.4578	56.9321	60.6702		85		Yes	100	85	60	60	82.8571	80	75	75	19	632	21
4001	MT	58.4167	Male	19.25	12.1945	Yes					19	285	22		89.2216	77.0588	55.505	54.2482	63.3303	56.5214	95	95	No	No	63	54	70	80	91.4286	97.1429	80	80	19	327	23.3
4002	TT	49.25	Female	24.8333	11.1589				Yes		19	517	22.4	Lopinavir+Ritonavir	86.9318	88.0682	59.6499	59.1836	55.6632	55.7359	30	80	Yes	Yes	100	98	64	100	91.4286	100	75	100	19	448	26.3
4003	MT	44	Male	16.9167	13.8301	Yes					19	1092	37.3		77.8409	93.75	58.7557	63.6828	52.6736	60.0386	53	81	No	Yes	100	100	56	76	74.2857	93.3333	80	100	19	1068	34.9
4004	MT	65	Male	19.9167	12.2575	Yes					19	519	32.6		84.9711	88.0682	50.9212	55.4786	57.8727	58.5129	96	90	No	Yes	98	99	44	78	80	85.7143	60	90	19	710	38.4
4005	MT	36	Male		3.23562				Yes		23	584	40		92.0455	88.0682	57.9968	58.0416	63.6732	62.5182	96	99	Yes	Yes	98	95	82	76	97.1429	94.2857	85	85	19	626	39.7
4006	TT	49.5833	Male	8.91667	4.13425	Yes					19	571	25.7	Lopinavir+Ritonavir	93.1818	95.977	61.8414	61.6828	62.5368	64.5589	93	100	Yes	Yes	100	98	61	70	88.5714	91.4286	75	80	19	780	29.3
4007	TT	49.3333	Male	17.9167	13.9945	Yes					19	429	21	Lopinavir+Ritonavir	88.0682	90.3409	61.058	60.0131	57.4669	60.2534	94	85	No	No	85	62	50	56	74.2857	77.1429	80	80	23	543	22
4008	MT	43.4167	Female	19	12.3562				Yes		19	365	35.4		79.5455	82.3864	54.7179	54.9267	55.9186	59.004	61	84	No	Yes	100	98	68	88	80	94.2857	95	100	19	409	36.8
4009	MT	48.4167	Male	18.4167	13.0356	Yes						997	48		86.3636	85.2273	61.2459	60.1931	57.0551	57.2518	53	90	Yes	Yes	50	89	45	64	62.8571	74.2857	75	85	19	1030	51.1
4010	MT	60.75	Male	12.8333	12.6877					Yes	19	1232	35.2		63.6364	44.8864	44.3489	38.1412	49.6552	33.5924	50	80	Yes	Yes	96	100	32	95	85.7143	100	40	95	19	1023	32.7
4011	TT	46.0833	Male	21.75	14.5123	Yes			Yes		19	932	24.2	Lopinavir+Ritonavir	38.0682	30.6818	39.0541	30.3395	26.9905	28.9104	85	9	Yes	Yes	100	100	64	56	85.7143	71.4286	80	80	19	738	24.2
4012	MT	34.1667	Male	3.16667	2.38082	Yes					19	514	23.46		79.5455	81.8182	53.7836	55.6408	56.6267	57.8183	83	90	Yes	No	92	83	60	65	77.1429	85.7143	80	80	2892	481	32.3
4013	TT	45.1667	Female	19.3333	18.9808		Yes				19	530	29.8	Fosamprenavir+Ritonavir	81.25	88.0682	54.9346	57.9353	57.1026	60.5468	95	100	Yes		90	100	51	57	71.4286	74.2857	80	85	19	638	26.7
4014	MT	48.75	Male	12.5	12.5753				Yes		19	433	21.3		69.8864	79.3548	49.3007	52.1587	50.8077	54.1325	55	85	Yes	Yes	87	87	68	68	82.8571	74.2857	75	100	19	525	19
5001	MT	66.3333	Male	1.25	1.29589	Yes									90.3409	90.3409	59.841	59.841	60.5714	60.5714	96	96	No	Yes	89	100	71	75	91.4286	97.1429	75	75	431	511	28
5002	MT	40.1667	Male	15.8333	9.11507				Yes		19	1238	46		69.3182	75.5682	45.7829	56.6632	52.0473	52.4891	78	94	No	No	94	92	87	77	91.4286	91.4286	90	80	19	1398	44
5003	TT	32.25	Male	9.83333		Yes					19	517	25	Lopinavir+Ritonavir	88.0682	81.25	53.0125	56.953	58.7814	56.6237	90	89	Yes	Yes	95	98	55	84	85.7143	80	65	75	19	851	30.39
5004	MT	39.6667	Female	15.8333	13.9699				Yes		19	757	37.2		56.8182	60.2273	37.5018	39.6977	45.8866	48.0839	64	61	Yes	Yes	99	98	52	68	74.2857	91.4286	75	75	19	842	37.39
6001	MT	30.0833	Male	3.25	3.04931		Yes				19	790	37		85.7955	82.9545	59.3513	60.0633	55.9784	56.0127	98	81	No	No	89	88	96	88	97.1429	91.4286	100	100	0	762	35
6002	MT	34.6667	Female	1.75			Yes				19	396	27		77.2727	77.8409	60.6926	54.3371	46.8891	56.6133	98	89	Yes		98	98	61	76	77.1429	91.4286	85	90	19	436	33
6003	TT	25.9167	Male	5.91667	4.84657		Yes				0	398	26	Saquinavir y Ritonavir	89.7727	94.8864	60.3229	60.6828	60.5194	62.3786	84	94	Yes	Yes	97	96	66	56	97.1429	77.1429	70	80	0	1203	30
6004	MT	47.5833	Male	23.9167	13.2986				Yes		25	292	19		91.4773	85.2273	60.8369	60.6266	60.2597	55.9666	96	84	No	No	91	86	64	28	80	80	80	35	0	324	21
7001	TT	45.5833	Male	18.1667	14.7096				Yes		36	280	13	Lopinavir+Ritonavir	84.1176	90.9091	54.9776	60.7886	57.1341	60.0265	80	80	Yes	Yes	94	91	60	72	80	82.8571	75	90	36	283	17
7002	MT	42.1667	Male	2.83333	2.8274	Yes					36	686	23		90.6832	80.6818	61.1944	60.0895	58.8042	53.9243		100	Yes		99	100	88	88	94.2857	85.7143	100	100	36	702	25
7003	MT	44.9167	Male	18.75	18.6055				Yes		36	403	15		86.9565	83.5227		55.0875		57.9981	100	100	Yes	Yes	100	100	82	88	94.2857	88.5714	85	100	36	498	17
8001	MT	37.8333	Female	17	14.0575		Yes								83.5227	93.1818	55.62	57.4012	59.7755	61.2035	100	100	Yes	Yes	100	100	84	96	82.8571	97.1429	100	100	19	609	37.2
9001	MT	35.5833	Male	6.58333	6.32877		Yes				19	1039	28.5		91.2281	90.3409	59.8464	60.5111	61.0203	60.0976	95	85	No		96	91	66	72	82.8571	88.5714	80	85	19	732	24.6
9002	TT	44.25	Female	10.8333	12.1397				Yes		26	814	27.5	Lopinavir+Ritonavir	82.3864	79.5455	55.0144	54.1114	59.2012	57.3832	85	75	No	No	58	87	44	64	71.4286	82.8571	60	75	105	580	25
10001	MT	38.3333	Male	2.16667	2.05479		Yes				19	601	28.7		85.7955	84.7059	56.9006	59.015	58.4108	56.7507	95	49	Yes	Yes	100	82	81	75	94.2857	82.8571	85	95	19	668	25.3
10002	MT	43.3333	Female	15.75	13.9315		Yes				19	713	42.2		69.8864	50.5682	47.5401	36.9804	49.6018	40.1569	83	22	Yes	No	70	11	66	68	80	48.5714	80	100	117	683	40
10003	TT	36.4167	Male	7.25	5.33973	Yes					19	847	18.3	Atazanavir+Ritonavir	89.2045	90.9091	63.3071	59.9643	59.0169	63.1715	84	94	Yes	Yes	99	96	68	68	91.4286	94.2857	80	75	19	1086	22.7
10004	MT	49.1667	Male	24.3333	21.4356				Yes		19	854	32.9		65.9091	88.2353	56.1137		46.029		31	100	Yes	Yes	100	100	100	68.75	100	97.1429	100	68.75	19	988	35
10005	MT	45.75	Male	15.1667	14.9288				Yes		19	529	34.3		86.3636	91.4773	58.2693	60.6368	58.4383	59.3727	82	92	Yes	Yes	100	94	59	67	85.7143	91.4286	75	75	19	622	35.8
10006	TT	37.8333	Male	7.91667	7.69589				Yes		19	1094	19.6	Ritonavir y Fosamprenavir	81.25	67.0455	57.6856	50.975	57.9515	46.3664	85	61	No	No	47	75	56	52	74.2857	71.4286	85	80	19	525	20.7
11001	TT	52	Male	10	9.15068				Yes		19	547	24.1	Lopinavir+Ritonavir	88.6364	84.6591	60.3797	60.2838	59.6588	57.2199	88	69		No	99	82	72	52	85.7143	80	80	65	68	668.5	25.2
11002	MT	50.9167	Male	15.9167	15.7616				Yes		19	642.9	23.6		89.2045	92.6136	61.299	60.8509	58.1592	61.4015	89	100	Yes	Yes	100	100	24	60	80	100	30	60	19	4823	19.6
11003	MT	44.1667	Female	21.75	11.6603		Yes				19	1089.3	33.7		73.0994	72.7273	51.9977	63.7267	52.294	42.1081	98	66	Yes	Yes	100	100	49	65	74.2857	100	65	65	19	718	35
11004	MT	52.4167	Male	17.4167	16.5452		Yes				19	478.6	26.5		86.9318	86.9318	58.2438	55.3604	59.9938	61.9472	89	77	Yes	Yes	97	100	53	60	74.2857	82.8571	75	70	30	646.9	31.3
11005	MT	46.75	Male	2.91667	2.39178				Yes		19	490.8	16.8		34.6591	82.3864	38.0574	58.9436	27.282	55.0556	23	60	Yes	Yes	100	100	39	44	77.1429	85.7143	50	55	19	458.8	14.8
11006	TT	43.5	Male	15.75	14.0493				Yes		19	386	21.1	Fosamprenavir+Ritonavir	62.5	71.0227	46.7965	53.8008	47.2904	48.1874	59	60	Yes	Yes	99	97	53	62	74.2857	97.1429	70	65	36	541.6	24.4
11007	TT	44.75	Male	9.83333	9.89589	Yes					19	502	24.7	Lopinavir+Ritonavir	85.7955	90.3409	59.9634	60.9352	57.2648	59.0889	81	84	Yes	Yes	100	99	60	64	80	82.8571	75	75	19	419	21.5
11008	MT	39.75	Male	9.41667	9.24657	Yes					19	1133.7	25.4		85.7955	82.9545	56.9705	62.016	61.5592	54.4589	83	64	Yes	Yes	99	100	44	46	65.7143	71.4286	70	70	29	1046.8	33.8
11009	MT	32.9167	Female	2.66667	3.15069		Yes				19	621	35.4		89.7727	79.5455	62.1071	58.1485	57.271	54.6398	100	99	Yes	Yes	100	95	59	50	94.2857	88.5714	65	60	19	689.7	33.4
11010	MT	45.5833	Female	19.9167	15.2027				Yes		19	385.2	20.2		87.5	87.5	62.7527	60.7186	55.9064	57.7629	100	99	Yes	Yes	100	100	57	56	97.1429	94.2857	60	60	88	374.3	25.7
11011	TT	45.75	Male	18.9167					Yes		19	298.1	9.9	Fosamprenavir+Ritonavir	76.1364	80.6818	56.7009	57.9572	52.2332	53.1452	99	54	No	No	86	100	48	52	74.2857	85.7143	70	65	19	290.9	11.4
11012	MT	55.9167	Male	20.9167					Yes		19	711.1	21.9		60.7955	50.5682	42.3652	31.7027	44.5437	42.353	29	60	Yes	Yes	100	85	59	48	74.2857	62.8571	80	80	24	438.2	20.8
11013	MT	41.25	Female	16.9167					Yes		19	873.1	44		82.3864	82.3864	57.7299	61.2373	55.1533	52.4056	60	68	Yes	Yes	99	100	49	36	80	85.7143	55	40	19	707.6	51.2
11014	TT	28.8333	Male	1.41667	0.213699	Yes					19	523.3	28.9	Darunavir+Ritonavir	89.2045	89.2045	59.6776	59.5804	60.4473	60.5267	84	77	Yes	Yes	100	99	51.25	62	76.6667	91.4286	75	70	19	387.3	27.6
11015	MT	34	Female	5.41667	5.30959		Yes				19	616	24.3		84.0909	86.9318	60.4668	59.7473	56.1734	60.2457	71	91	No		90	99	50	68	77.1429	91.4286	65	80	1345	489.8	26.1
11016	MT	28.9167	Female	10			Yes				19	430.7	29.9		68.75	68.75	58.645	58.645	46.85	46.85	30	30	No	Yes	85	72	50	64	71.4286	80	70	80	19	631.2	28.6
11017	MT	42.9167	Female	17	13.7753		Yes				19	870	33.4		87.5	83.5227	58.2039	56.5486	59.7386	58.515	98	96	Yes	Yes	97	100	56	72	80	85.7143	70	85	19	682.3	37.8
11018	TT	46.1667	Male	20.9167	17.3151				Yes		19	405.8	22	Fosamprenavir+Ritonavir	80.6818	86.9318	61.0669	59.9269	52.3831	55.6219	97	99	Yes	Yes	99	99	58	60	97.1429	91.4286	60	65	19	431.1	21.2
11019	TT	30.6667	Male	5.25	2.06027	Yes					20	394.2	17.3	Darunavir+Ritonavir	86.9318	86.9318	60.8049	60.8049	55.6887	55.6887	97	97	Yes	No	99	100	56	60	80	100	70	60	136	336.3	17.9
11020	MT	34.75	Male	11.3333	11.2603	Yes					19	402.8	17.2		75	77.8409	59.2843	58.0122	48.6563	51.0673	63	58	Yes	Yes	100	100	61	60	74.2857	82.8571	80	70	19	563.7	19.9
11021	MT	42.75	Male	2.83333	0.693151	Yes					28	466.8	29.5		80.1136	85.7955	62.224	59.3996	48.9896	56.2117	95	68	Yes	Yes	100	92	58	61	97.1429	71.4286	60	95	248	368.1	35.6
11022	TT	36.4167	Female	3.41667	3.38082		Yes				19	513.9	40.4	Lopinavir+Ritonavir	90.3409	90.3409	61.8208	61.8208	58.8536	58.8536	92	92	Yes	Yes	94	94	49	49	77.1429	77.1429	65	65	19	513.9	40.4
11023	MT	43.0833	Male	8.58333	8.64931		Yes				19	484.7	43		90.3409	90.625	61.7752		56.1673		96	96	Yes	Yes	98	96	80	64	100	88.5714	80	75	19	462.7	38.1
11024	MT	47.5	Female	3.66667	3.60274		Yes				38	1036.7	44.8		65.8824	70.4545	47.3001	56.7594	48.2116	48.1087	46	63	Yes	Yes	98	98	80	75	80	94.2857	100	80	51	1351.8	45.1
11025	MT	48.25	Male	5.41667	0.824658	Yes					19	769.5	32.3		69.3182	72.7273	51.8049	53.0619	50.1951	51.528	60	68	Yes	Yes	100	96	51	60	80	80	65	75	150	543	33.9
11026	MT	80.0833		11.8333	12.0055		Yes				19	509.9	32.6		87.0588	87.0588	59.1744	59.1744	57.6812	57.6812	80	80	Yes	Yes	96	96	65	64	100	88.5714	65	75	57	379	27.1
11027	TT	49.5833	Male	23.9167	8.07123				Yes		19	621.8	33	Fosamprenavir+Ritonavir	65.3409	65.3409	43.9452	43.9452	45.0471	45.0471	60	60	Yes	Yes	90	90	72	72	80	80	90	90	19	621.8	33
12001	MT	42.1667	Male	22.8333	8.6274				Yes		19	680	31		90.9091	90.9091	60.6468	60.6468	59.8719	59.8719	97	97	No	No	96	99	52	80	51.4286	82.8571	100	100	19	900	41
12002	MT	42.5833	Female	15.3333	15.4055				Yes		19	570	30		87.5	89.2045	58.9916	59.9595	58.6483	57.6842	95	99	No	No	91	100	51	64	62.8571	80	75	80	19	700	41
12003	TT	50	Male	7.91667	7.93699	Yes					19	620	22	Lopinavir+Ritonavir	87.5	85.7955		60.3951		56.1367	77	95		Yes	79	98	56	68	62.8571	74.2857	100	100	19	680	22
12004	TT	73.25	Female	14.5	14.5562		Yes				19	760	28	Lopinavir+Ritonavir	69.8864	81.25	46.8623	54.8398	52.2065	56.02	79	99	No	No	93	99	37	60	68.5714	80	55	75	21	590	22
12005	MT	53.3333	Male	26	17.4027				Yes		19	880	42		79.0698	89.7727		59.8142		59.0105	89	100	No	No	83	100	52	69	65.7143	85.7143	80	85	19	740	37
12006	MT	39.8333	Female	15.9167	14.8548		Yes				19	760	38		83.5227	90.3409	56.4439	59.9552	56.8686	60.9375	74	98	Yes	No	83	99	64	80	71.4286	100	85	80	19	770	32
12007	MT	49.0833	Female	17.0833	14.5479		Yes				19	990	47		76.1364	86.3636	53.4995	60.3109	54.3951	56.3037	70	100	Yes	Yes	96	100	59	78	68.5714	88.5714	85	85	19	860	43
12008	TT	40.1667	Male	7.08333	6.86575	Yes					19	400	40	Lopinavir+Ritonavir	86.9318	83.5227	58.8001	58.5746	58.3953	55.4786	83	95		Yes	94	91	60	57	60	60	95	95	19	330	37
12009	MT	47.5833		20.3333	10.8356				Yes		19	850	25		86.3636	92.0455	57.2542	61.2164	57.6563	59.0171	95	100	Yes	Yes	96	100	72	80	71.4286	91.4286	100	80	19	1040	29
13001	TT	67.25	Male	4.58333	2.52055					Yes	19	435	29	Lopinavir+Ritonavir	86.3636	87.5	48.7752	55.1837	61.3215	64.8919	88	100	Yes		100	100	72	46	91.4286	94.2857	85	50	23	480	35
13002	MT	48	Male	6.41667	6.12329	Yes					19	770	35		94.8864	93.75	62.0129	61.4657	61.4677	62.9417	90	95	Yes	Yes	100	100	48	45	88.5714	91.4286	55	45	19	770	35
13003	MT	53.0833	Male	6	5.94247		Yes				19	644	23		86.3636	92.6136	53.9256	60.4385	60.6319	62.3403	90	86	Yes	Yes	99	94	60	45	91.4286	100	65	45	19	530	23
13004	TT	62.0833	Female	9.08333	5.94247		Yes				19	812	29	Fosamprenavir+Ritonavir	89.7727	86.9318	59.8085	59.8471	59.2863	57.7133	87	97	Yes	Yes	91	99	41	79	77.1429	94.2857	55	85	79	660	24
13005	MT	31.5833	Female	8.58333	8.49589		Yes				19	611	47		86.4706	95.2941	57.3464		58.7473		81	100	Yes	Yes	91	100	73	70	88.5714	97.1429	85	75	19	550	45
13006	MT	50.5	Female	10.6667	10.6658		Yes				19	957	33		90.3409	77.8409	60.2452	59.7048	59.5375	51.4132	100	30	Yes	No	99	87	58	42	94.2857	77.1429	60	60	19	920	34
13007	TT	42.3333	Male	20.0833	18.8164				Yes		19	360	18	Lopinavir+Ritonavir	64.7727	57.9545	46.6412	46.3177	47.981	42.9639	59	53	Yes	Yes	91	88	56	46	80	74.2857	70	65	19	410	29
14001	MT	41.3333	Male	22.8333	2.89589				Yes		19	472	27		85.7955	94.8864	57.3322	61.9868	57.1437	61.3938	81	100	Yes	Yes	100	100	44	42	85.7143	94.2857	50	50	19	544	33
14002	TT	41	Male	3.16667	2.9726		Yes				19	729	26	Lopinavir+Ritonavir	88.0682	88.0682	59.0966	59.0966	60.4142	60.4142	98	95	Yes		98	99	85	56	100	94.2857	85	60	19	711	25
14003	MT	39.5	Male	17.9167	13.2384				Yes		19	998	29		99.4318	97.1591	62.2751	61.6339	65.4799	64.8714	100	100	Yes	Yes	100	100	76	40	94.2857	100	85	40	19	1077	29
14004	MT	49.1667	Male	24.0833	15.1041				Yes		19	556	31		89.2045	93.1818	61.0859	60.2264	57.3671	60.5664	81	86	Yes	Yes	100	98	56	62	68.5714	82.8571	90	80	19	738	35
14005	TT	43	Female	9.33333	9.72877				Yes		19	241	14	Lopinavir+Ritonavir	82.3864	80.6818	58.3999	55.4991	52.2884	58.6471	86	99	No	Yes	94	99	60	88	91.4286	94.2857	65	100	19	229	15
14006	MT	44.3333	Female	23.25	12.7342				Yes		19	1100	51		75.5682	86.9318	52.3096	55.669	55.6867	60.7283	93	59	No	Yes	96	98	54	53	82.8571	94.2857	70	55	19	643	38
14007	TT	49.25	Male	4.5	4.47671	Yes					49	1156	38	Lopinavir+Ritonavir	75	77.6471	57.7077	57.7909	50.4702	53.2144	91	85	Yes	Yes	91	90	68	45	80	74.2857	85	60	39	679	37
14008	MT	58.5	Male	17.1667	9.32055		Yes				19	525	22		94.8864	98.2456	60.7993	61.8014	63.4315	65.0557	99	100	Yes	Yes	99	100	60	68	100	94.2857	60	75	19	589	22
14009	MT	55.5	Male	20.3333	10.6192				Yes		49	501	17		90.9091	90.9091	56.7319	56.7319	64.278	64.278	100	100	Yes	Yes	96	96	50	50	77.1429	77.1429	70	70	49	501	17
14010	TT	46.25	Male	23.5833	14.6685				Yes		19	297	15	Lopinavir+Ritonavir	71.0227	71.0227	43.4706	43.4706	54.6545	54.6545	98	98	Yes	Yes	100	96	64	43	80	82.8571	80	55	19	303	14
14011	MT	42.75	Female	22	15.589					Yes	19	799	28		90.9091	90.9091	59.2279	59.2279	60.1008	60.1008	79	79	Yes	Yes	100	96	57	86	77.1429	88.5714	75	90	19	749	29
14012	MT	43.9167	Male	21.5833	11.263				Yes		19	711	32		86.3636	86.3636	59.0158	59.0158	60.3986	60.3986	81	81	No	No	94	99	83	67	94.2857	85.7143	90	85	19	504	29
14013	MT	36.9167	Female	18.6667	14.1918		Yes				19	506	21		68.1818	77.8409	45.4514	53.8949	52.1157	53.0798	80	93	Yes		81	95	64	100	77.1429	100	80	100	19	803	23
14014	TT	45	Female	10.6667	10.5589		Yes				19	734	38	Lopinavir+Ritonavir	78.9773	80	51.8418	57.3275	57.3201	54.0148	66	99	Yes	Yes	92	98	67	80	82.8571	94.2857	85	90	19	881	40
14015	MT	47.1667	Male	21.4167	3.68219				Yes		19	928	37		72.9412	72.9412	53.1197	53.1197	51.0509	51.0509			Yes	Yes	86	86	78	78	88.5714	88.5714	90	90	19	928	37
15001	MT	41.25	Male	10.6667	3.55616				Yes		19	375			97.3684	95.4545		61.9239		63.2881	95	98	Yes	No	98	99	71	76	86.6667	91.4286	80	85	19	293	#NULL!
15002	MT	45.1667	Male	22.75	11.6384				Yes		19	478			90.9091	90.9091	61.082	59.5686	59.6315	60.9457	97	97	No	Yes	89	98	83	84	85.7143	97.1429	95	90	19	454	#NULL!
15003	TT	43.5	Male	21.8333	3.68219				Yes		19	1490		Saquinavir+Ritonavir	90.0621	78.4091	58.1189	53.0004	60.3057	56.9337	79	72	Yes	No	93	96	80	80	85.7143	85.7143	90	90	19	1331	#NULL!
15004	TT	43.5833	Male	6.75	4.32877		Yes				19	992		Lopinavir+Ritonavir	68.1818	86.9318	45.1477	54.9113	48.1787	61.7905	58	98	Yes	Yes	100	100	42	57	91.4286	77.1429	50	75	19	919	#NULL!
15005	MT	43.5	Male	21.75	16.7918				Yes		19	654			99.4318	92.6136	62.2751	60.0986	65.4799	63.1987	100	99	No	Yes	93	99	0	82	100	94.2857	0	90	19	670.5	#NULL!
15006	MT	50.5	Male	24.8333	4.68493				Yes		19	756			89.7727	86.9318	60.8394	59.9684	60.8371	57.6528	75	98	Yes		93	98	75	72	82.8571	88.5714	95	80	203	968	#NULL!
16001	MT	33.8333	Male	3.5	1.99726	Yes					49	1036	35		87.5	87.5	60.2088	60.2088	60.1821	60.1821	92	92	Yes	Yes	95	78	71	72	97.1429	82.8571	75	90	118	1046	33
16002	MT	33.25	Male		1.81096	Yes					49	600	23		86.9863	87.5		61.297		58.1035	82	91	Yes	Yes	87	96	34	65	74.2857	85.7143	50	85	49	669	30
16003	TT	34	Female	10.0833	9.54247		Yes				49	554	43	Atazanavir+Ritonavir		81.8182		57.607		55.0711		98		Yes		97	#NULL!	43	#NULL!	71.4286	#NULL!	70	19	1092	56
16004	MT	41.75	Male	6	9.06301	Yes					49	771	31		82.9545	83.5227	57.7036	59.0807	54.9854	55.7799	80	78	No	Yes	93	91	52	67	71.4286	97.1429	70	70	19	630	30
16005	MT	39.5833	Male	7.83333	7.85753	Yes					49	336	28		88.0682	82.9545	62.352	58.1345	55.9995	56.8113	75	69	Yes	Yes	88	94	68	56	80	88.5714	85	65	19	302	25
16006	TT	44.75	Male	18	17.7096				Yes		49	667	29	Lopinavir+Ritonavir	85.2273	82.3864	59.442	49.5129	57.0314	59.0006	91	86	Yes		96	94	66	46	97.1429	77.1429	70	60	37.92	808	33
16007	TT	47.3333	Male	23	15.0603				Yes					Lopinavir+Ritonavir													#NULL!	#NULL!	#NULL!	#NULL!	#NULL!	#NULL!	49	532	48
16008	MT	46.1667	Male	17.1667	11.1342				Yes		49	623	21		91.4773	91.4773	60.6415	60.6415	62.0712	62.0712	93	93	Yes	Yes	91	91	50	50	100	100	50	50	107	693	22
16009	MT	43.9167	Male	17.8333	17.2575	Yes					49	598	26		77.8409	77.8409	59.6855	59.6855	49.1963	49.1963	56	56	No	No	66	66	56	56	60	60	100	100	19	663	26
16010	TT	46	Male	5.16667	5.10685	Yes					49	400	22	Lopinavir+Ritonavir	90.3409	93.1818	60.345	62.2807	58.9674	59.7084	95	87	Yes	Yes	95	93	54	65	94.2857	100	60	65	20	162	7
17001	MT	45.4167	Male	7.41667	7.23836				Yes		19	1275	43.4		63.0682	84.6591	49.0258	54.6113	49.0006	59.4377	79	74	No	No	89	92	39	84	71.4286	91.4286	60	95	61	896	37.4
17002	TT	39.8333	Male	18.3333	17.6986				Yes		19	1517	49.4	Saquinavir	43.5294	30.6818	27.4964	31.3049	44.4225	28.8068	54	95	No	Yes	96	99	60	84	74.2857	88.5714	70	100	19	751	48.5
17003	MT	48.1667	Male	19	1.3452				Yes		19	661	36.4		85.7955	78.4091	56.8518	58.6576	58.7233	53.4963	88	97	Yes	Yes	96	100	75	68	88.5714	80	85	85	19	941	36.8
17004	TT	52.8333	Male	24.9167	19.7671				Yes		19	725	40	Nelfinavir	83.5227	84.6591	56.8112	59.031	57.7611	57.3036	93	99	No	No	77	87	52	63	82.8571	80	60	85	19	592	44.3
17005	MT	46.3333	Male	20.5833	2.3863				Yes		19	399	29.2		93.1818	88.0682	59.9642	59.8869	62.7282	58.0578	86	96	Yes	No	98	99	84	80	91.4286	80	100	100	61	312	34.6
17006	MT	39.75	Male	15.3333	15.2548		Yes				24	755	47		92.6136	96.0227	61.2739	62.0944	61.4843	63.7538	86	98	Yes		100	98	52	47	85.7143	91.4286	70	55	19	652	42.1
17007	MT	50.0833	Male	5.91667	4.47123		Yes				21	692	28.2		67.0455	69.8864	49.9999	41.3111	47.2857	50.8541	78	42		No	97	100	79	38	91.4286	65.7143	95	70	30	707	28.5
17008	TT	48.75	Male	8.25	8.1863	Yes					19	748	10	Lopinavir+Ritonavir	97.1591	93.1818	60.215	54.7903	65.1003	66.0644	78	100	Yes	Yes	98	98	51	76	80	82.8571	75	100	19	559	19.1
17009	MT	43.8333	Male	21.3333	11.6329				Yes		19	477	31.2		77.8409	73.2955	45.6419	50.0227	57.6524	55.7797	100	99	Yes	Yes	100	100	80	80	82.8571	80	95	100	19	439	28
17010	TT	36.1667	Female	3.58333	3.49315		Yes				19	333	23.6	Saquinavir+Ritonavir	75.5682	79.5455	50.638	58.9939	47.053	52.1078	55	95	No	Yes	89	100	44	60	62.8571	68.5714	100	100	19	341	24
17011	MT	37.4167	Male	15.3333	11.4521				Yes		19	962	39.2		97.1591	96.0227	62.7383	62.0752	61.9092	60.1357	99	99	Yes	No	100	99	68	60	91.4286	91.4286	80	70	19	761	33.7
17012	MT	47.1667	Male	13.4167	13.3945	Yes					19	767	37.9		97.7273	96.0227	61.4036	61.1641	65.4303	63.1939	100	96	Yes	Yes	100	99	100	100	100	100	100	100	19	719	42.4
18001	MT	39.5833	Female	2.58333	2.58082		Yes				19	435	30		86.4706	92.9825	59.538	60.9463	56.5085	61.0192	95	96	Yes	No	73	85	62	72	77.1429	80	90	100	19	504	30
18002	TT	36.0833	Female	5.16667	5.19452		Yes				19	1094	48	Lopinavir+Ritonavir	80.1136	75.5682	54.7909	45.7488	53.2036	54.0306	100	57	No	No	90	59	67	62	88.5714	88.5714	85	80	19	1215	49
19001	MT	38.9167	Male	17.3333	5.19452				Yes		38	825	39.4		91.4773	90.9091	61.3114	60.598	60.2838	60.1845	76	80	Yes	No	96	92	63	79	85.7143	94.2857	85	85	176	904	41.7
19002	TT	70	Male	14.0833	13.7342		Yes				19	934	32.38	Lopinavir+Ritonavir	77.0588	66.875	51.3956		54.8574		83	74	Yes	Yes	100	100	67	36	77.1429	77.1429	85	45	19	1187	31.9
19003	MT	41.9167	Male	6.41667	1.27945	Yes					19	469	17.67		92.6136	93.1818	59.7117	60.0511	63.1111	62.8151	53	73	Yes	Yes	100	66	62	68	74.2857	80	90	85	19	543	20.08
19004	MT	48.25		6.58333	6.55342					Yes	19	702	31.9		81.25	81.25	50.7518	50.7518	58.6421	58.6421	79	79	Yes	Yes	90	96	84	100	88.5714	100	100	100	19	953	31.2
20001	MT	53.1667	Male		2.24384			Yes			19	459	24		81.8182	89.2045	54.8821	59.2329	55.8738	62.0324		91	Yes	Yes	100	90	61	67	74.2857	97.1429	80	70	19	413	27
20002	TT	45.5833		13.25	13.326				Yes		49	445	31.5	Lopinavir+Ritonavir	76.7045	79.5455	58.2124	57.0296	52.9369	55.4667	79	81	No		75	99	37	55	68.5714	74.2857	55	75	49	368	32.8
20003	MT	44.1667	Male	4.33333					Yes		49	566	23.6		80.1136	80.1136	58.5753	58.5753	54.8277	54.8277	65	88	No	No	75	88	40	74	57.1429	85.7143	75	85	6670	499	18.7
20004	MT	44.1667	Male	25.3333	3.38356				Yes		177	665	22.7		81.8182	89.2045	58.8842	58.3632	54.7602	59.5382	73	88	Yes		100	100	68	95	80	94.2857	85	95	177	665	22.7
20006	TT	67	Male	9.66667						Yes	49	466	26.3	Lopinavir+Ritonavir	88.0682	84.0909	60.6947	59.5719	58.3872	56.3203	90	98	Yes	Yes	99	98	62	61	74.2857	74.2857	85	80	49	390	25.9
21001	MT	47.1667	Male	21.3333	18.9315				Yes		36	178	22.3		92.0455	81.8182	61.5704	55.3042	59.8535	55.2121	85	100	Yes	Yes	100	100	61	70	77.1429	100	80	70	36	133	19
21002	TT	47.6667	Male	5.16667	5.00548				Yes		36	536	29.4	Lopinavir+Ritonavir	53.9773	72.3529	51.4374	56.5	40.5882	47.437	95	95	Yes		91	91	80	60	80	77.1429	100	75	36	484	28.1
21003	MT	25.0833	Male	7.58333	2.64384	Yes									78.2353	78.2353	59.0262	59.0262	50.9989	50.9989	100	100	Yes	Yes			66.6667	66.6667	91.4286	91.4286	66.6667	66.6667	#NULL!	#NULL!	#NULL!
21004	MT	45.75	Male	23.3333	8.26849				Yes		36	628	31.8		50	50.5682	33.5501	32.5249	42.2785	43.0407	10	28	No	No	85	90	24	24	60	60	40	40	36	720	30.4
21005	TT	43.0833	Female	19.75			Yes				36	639	37.5	Lopinavir+Ritonavir	80.6818	82.9545	54.2493	58.6145	57.0868	55.7338			No	No	90	100	59	59	74.2857	91.4286	85	70	36	748	36.3
21006	MT	37.75	Male	9.58333	8.51781		Yes				36	694	42.8		73.1544	73.1544	55.4566	55.4566	46.4013	46.4013			No	No		1	34	36	85.7143	85.7143	50	45	225	793	38.7
21007	MT	46.9167	Male	23.75	18.137				Yes		36	346	27.6		88.0682	89.0244	60.3842		59.373		90	99	Yes	Yes	100	100	24	70	80	100	30	70	36	518	30.3
21008	TT	41.1667	Male	21.1667	15.0192				Yes					Lopinavir+Ritonavir	84.0909	84.0909	55.9215	55.9215	59.4828	59.4828	90	90	No	No	90	90	77	77	97.1429	97.1429	80	80	36	357	10.5
21009	MT	25.5	Female	3.83333	3.90685	Yes					36	344	19.1		94.8864	88.6364	61.8427	60.0933	62.9255	58.1391	85	78		Yes	100	100	27	70	88.5714	100	35	70	31	438	19.8
21010	TT	51.25	Male	25.25			Yes				36	434	26.6	Lopinavir+Ritonavir	88.2353	86.3636	61.9045	60.7461	57.0702	56.0632	83	88	Yes	No	93	100	80	67	80	97.1429	100	70	36	621	27.4
21011	MT	46.1667	Male	22	19.474				Yes		36	210	10.3		57.9545	44.8864	40.6996	33.0488	46.1083	36.5051	67	41			100	100	61	77	77.1429	94.2857	75	80	3917	303	8.9
22001	TT	45.0833	Male	9.25	3.98356	Yes					49	636	41	Lopinavir+Ritonavir	89.2045	91.4773	59.3367	60.6816	62.1049	60.5633	90	88	Yes	Yes	100	100	40	96	100	97.1429	40	100	49	544	40
22002	MT	31.3333	Male	10.1667	2.05753	Yes					19	365	28		85.2273	85.2273	56.1311	56.1311	53.8129	53.8129	100	100	No	No	99	88	72	89	94.2857	94.2857	80	95	49	454.71	29.1
22003	MT	44.5833	Male	3.33333	3.17808	Yes					49	711	20		93.75	93.75	61.8773	61.8773	62.1366	62.1366	100	100	Yes	Yes	100	100	79	87	88.5714	94.2857	90	95	4272	346	17.9
23001	TT	50.6667	Male	13.9167	13.8384		Yes				49	680	31	Lopinavir+Ritonavir	87.7907	78.2353		65.266		42.2777	51	96	Yes	No	98	98	15	70	100	100	15	70	74	629	29
23002	MT	42.9167	Male	13.8333	9.36164				Yes		19	310	29		75.5556	77.6471	45.2212	46.8187	54.4684	60.0896	54	54	Yes	Yes	98	53	56.25	30	74.2857	60	75	50	19	302	24
23003	MT	50.4167	Female	16.9167	7.46027				Yes		19	1293	56		71.5909	94.3182	47.7009	61.7713	46.8373	61.1386	98	82	Yes		100	98	50	65	91.4286	100	55	65	19	1609	54
23004	MT	41.25	Male	13.8333	12.7616				Yes		19	764	21		89.4118	87.5	62.8341	61.5271	56.0649	54.3945	69	99	Yes	Yes	96	96	90	88	100	94.2857	90	100	19	648	14
25001	TT	41.1667	Male	6.08333	2.15069	Yes					39	432	36	Lopinavir+Ritonavir	69.3182	77.2727	52.93	58.738	44.7593	50.201	94	73	No	No	97	97	68	64	88.5714	88.5714	85	75	39	680	40
25002	MT	47.5833	Female	21.9167	19.874				Yes		39	240	40		90.9091	86.3636	59.9922	57.3307	60.4828	60.4892	79	75	No	Yes	91	99	27	71	88.5714	91.4286	30	80	39	294	42
25003	MT	43.75	Male	4.91667	3.82192	Yes					39	494	38		88.0682	90.9091	59.764	60.2319	58.9343	60.969	92	96	Yes	No	100	100	73	47	94.2857	91.4286	80	50	39	574	41
25004	TT	47.25	Male	8.75	4.11507	Yes					39	567	21	Lopinavir+Ritonavir	89.7727	90.3409	58.7579	59.7606	60.909	60.6363	83	95	Yes	Yes	100	100	61	61	88.5714	91.4286	70	70	39	621	23
25005	MT	54.75	Male	6.91667	6.90411	Yes					39	960	32		96.5909	93.1818	60.3881	60.9552	63.4908	63.3178	99	100	No		100	100	76	76	91.4286	94.2857	85	85	39	900	30
25006	MT	72.0833	Male	14.9167	13.474		Yes				39	378	21		97.1591	96.5909	61.9955	62.7465	64.7514	63.6503	100	100	Yes	Yes	100	100	35	70	97.1429	97.1429	35	70	39	378	21
25007	MT	48.3333	Male	7.91667	7.33973	Yes					39	1102	38		88.0682	92.0732	61.0265	63.3707	57.0201	57.7919	85	81	No	Yes	87	98	50	48	77.1429	88.5714	65	55	50	1050	30
25008	MT	39.75	Male	7.75	7.61918		Yes				39	1166	53		94.8864	94.8864	62.0129	62.0129	61.4677	61.4677	100	100	Yes	No	100	100	69	61	88.5714	82.8571	85	75	39	900	45
25009	TT	75.0833	Male	8.16667	8.02192	Yes					39	360	20	Lopinavir+Ritonavir	82.3864	82.9545	51.4681	53.5244	62.353	59.5877	100	80	Yes		100	100	63	63	97.1429	97.1429	65	65	39	361	19
25010	TT	44.1667	Female	8.41667	7.73699		Yes						39	Lopinavir+Ritonavir	92.0455	82.3864	62.0337	58.5679	61.5786	57.2892	52	100	No	No	98	98	59	57	94.2857	94.2857	65	65	39	1248	39
26001	TT	47.3333	Female	17	14.0384		Yes				19	342	22	Fosamprenavir+Ritonavir	93.75	89.2045	62.5924	60.3596	61.4357	59.7576	100	100	Yes		100	100	84	68	94.2857	88.5714	95	85	19	409	25
26002	MT	47.0833	Male		3.12329	Yes					19	2216	42		80.6818	76.7045	58.2628	56.1001	54.8396	54.0317	87	95	Yes		100	100	48	50	80	68.5714	60	70	31	2170	36
26003	MT	44.8333	Female	22.0833	15.1041				Yes		19	755	40		75	89.441	57.0077	60.8288	51.3783	58.2688	78	91	Yes	Yes	87	91	60	68	80	80	75	85	19	586	36
26004	MT	50.75	Male	16.5	3.90685				Yes		19	994	32		93.75	94.8864	59.4532	60.2417	65.5033	65.3641	97	99	Yes		96	98	70	75	100	100	70	75	19	855	32.7
26005	TT	42.0833	Male	4.75	4.60548	Yes					19	455	43	Lopinavir+Ritonavir	78.4091	93.1818	52.6485	61.8903	56.7151	62.2242	91	99	Yes	Yes	98	100	68	60	80	80	85	75	52	691	51
26006	MT	59	Male	25.5833	12.7479	Yes					19	412	24		86.3636	90.9091	57.343	59.8693	56.7287	59.2992	99	95		Yes	99	100	84	100	85.7143	94.2857	100	100	60	769	30.9
26007	MT	30.5	Female	3.66667	3.72055		Yes				19	597	36		85.7955	91.4773	58.1483	60.1274	58.4026	60.8029	80	100	Yes	Yes	100	100	65	75	80	94.2857	80	75	19	663	45.2
26008	TT	40.3333	Female	13	2.50137		Yes				19	761	32.8	Fosamprenavir	87.5	88.6364	60.1979	60.73	58.3052	58.6509	91	100	Yes		99	100	52	66	80	88.5714	65	75	19	651	35
26009	MT	44.6667	Female	17.9167	14.2822				Yes		26	1036	35		76.7045	76.7045	52.935	52.935	54.7677	54.7677	78	78	Yes	Yes	100	100	60	60	80	80	75	75	19	926	39.8
26010	MT	46.9167	Female	17.9167					Yes		19	226	14.9		82.3864	88.0682	59.2142	58.9126	56.7003	60.968	95	90	Yes	Yes	95	95	80	80	80	80	100	100	19	294	15.5
26011	TT	49.75	Female	19.8333	19.4658		Yes				19	637	25.6	Lopinavir+Ritonavir	86.0606	89.5349	61.9804		54.2857		96	96	Yes	Yes	90	96	78	90	94.2857	97.1429	85	90	19	654	29.6
26012	MT	45.0833	Male	14.9167	7.98356				Yes		19	686	24		71.0227	78.4091	52.3303	55.2	50.7993	54.7328	57	100	Yes	Yes	100	100	48	76	60	80	90	95	19	518	22
27001	TT	42.6667	Male	11.9167					Yes		19	527	31	Lopinavir+Ritonavir	67.0455	65.3409	48.4463	49.318	49.0536	47.8766	65	60	Yes	Yes	59	48	64	44	68.5714	57.1429	90	80	19	622	32
27002	MT	37.25	Male	4.08333	3.91233	Yes					19	762	34		80.1136	76.7045	57.5151	54.6991	54.7789	54.5484	80	90	Yes	No	90	95	81	90	97.1429	100	85	90	19	816	33
27003	TT	29.6667	Male	8.33333	6.44384	Yes					19	1415	35	Lopinavir+Ritonavir	94.8864	94.8864	59.9512	59.9512	65.3475	65.3475	95	95					100	100	100	100	100	100	19	1415	35
27004	TT	46.6667		13.5833	13.6603			Yes						Lopinavir+Ritonavir	95.4545	82.9545	60.6448	60.3243	61.9791	53.4622	96	100	No		100	100	74	69	82.8571	82.8571	85	80	19	903	27
27005	MT	43.75	Male	8.25	8.24931				Yes		19	970	34		84.0909	90.3409	58.4799	59.9382	58.5177	60.4921	85	100	Yes		100	91	76	30	82.8571	100	90	30	19	1080	35
27006	MT	46.25	Female	6.25	6.20274		Yes				19	937	23		94.3182	90.5882	55.6848	60.1445	67.1223	60.7887		25	Yes	No	82	100	60	60	94.2857	100	62.5	60	19	960	19
27007	TT	41.4167	Male	2.5	2.39178		Yes				19	571	26	Lopinavir+Ritonavir	86.9318	85.7955	55.4595	57.9319	62.4755	59.342		81	Yes	Yes	100	99	95	100	97.1429	100	100	100	19	443	25
27008	MT	47.6667	Male	15.3333	14.2795		Yes				19	938	40		87.5	90.3409	58.5188	59.1649	59.8734	61.4172	100	100	Yes	Yes	100	98	30	44	97.1429	97.1429	30	45	19	1255	48
27009	MT	48	Male	22.3333	15.5452				Yes		19	1458	23		58.5227	67.0455	43.4816	48.7823	45.5359	49.4399	78	33	No	No	90	100	92	72	94.2857	85.7143	95	85	19	1763	22
28001	TT	37.6667	Male	16.25	5.7726		Yes		Yes		19	649	20	Lopinavir+Ritonavir	81.9876	86.3636	57.3117	57.39	53.099	60.5718	85	46	No	No	58	72	91	61	97.1429	85.7143	95	70	21	648	22
28002	MT	54.0833	Female	5.41667	5.44658		Yes				19	530	21		77.381	86.9318		58.1072		59.2555	49	1	Yes	Yes	96	100	46	59	77.1429	94.2857	60	65	19	844	26
28003	MT	35.9167	Female	1.33333	0.372603		Yes				19	569	35		77.2727	85.2273	56.6979	56.6463	53.2985	55.6849	74	47	Yes	No		98	52	55	77.1429	68.5714	75	85	19	730	41
28004	MT	58.9167	Male	0.833333	0.90137					Yes	19	640	36		92.6136	82.3864	61.2572	57.2815	62.06	57.0397	83	79	Yes	Yes	99	89	60	59	71.4286	71.4286	100	85	19	710	32
28005	TT	50.5833	Male	10.9167	10.6986				Yes		19	544	32	Lopinavir+Ritonavir		46.5909		32.5454		38.9357		27		Yes		96	#NULL!	51	#NULL!	80	#NULL!	65	56	695	29
28006	MT	38.75	Male	4.58333	3.62466	Yes					64	1479	43			89.7727		59.6911		59.428		87		Yes		95	#NULL!	49	#NULL!	94.2857	#NULL!	55	22	1612	37
28007	TT	39.6667	Male	17.6667	13.5397	Yes					19	879	44	Lopinavir+Ritonavir	88.0682	87.5	59.2432	61.871	59.4766	56.5842	93	89	Yes		92	94	72	100	80	100	90	60	19	1101	47
28008	MT	45.9167	Female	24.25	14.4219				Yes		19	778	32		79.5455	78.9773	57.4103	55.3158	55.2745	55.62	77	72	Yes	No	97	90	68	70	82.8571	100	80	70	19	29	29
28009	MT	49.4167	Female	21.4167	9.10959		Yes				19	576	29		92.0455	94.8864	60.1374	61.5798	61.3021	60.8856	96	85			96	96	52	61	94.2857	97.1429	55	65	19	585	26
28011	MT	42.8333	Female	19.4167	12.0438				Yes		19	670	37		66.4773	32.3864	50.8546	42.6184	47.9306	26.184	38	60	Yes	No	89	74	64	24	80	40	80	65	19	733	35
28012	TT	43.1667	Male	11	10.989				Yes		19	711	13	Lopinavir+Ritonavir	81.1765	78.9773	58.1757	56.1828	56.4199	54.4522	63	42	Yes	Yes	92	94	59	59	74.2857	74.2857	85	85	19	686.25	9
28013	MT	40.0833	Female	6.91667	3.8137		Yes		Yes		19	1137	27		81.25	80.6818	54.2079	56.0599	55.8099	54.5534	86	69	Yes	Yes	51	96	59	44	91.4286	80	65	55	19	1072	27
29001	MT	34.1667	Male	3.41667	3.4137	Yes					49	630	17.8		77.2727	79.5455	55.7006	59.2123	51.7514	52.6464	70	70	Yes	No	54	81	64	72	68.5714	80	100	90	49	712	23.8
29002	MT	43.8333	Male	10.75	11.8548				Yes		49	475	17.2		67.6136	62.5	50.069	44.823	48.5996	45.5698	100	75	Yes	Yes	100	100	72	54	77.1429	82.8571	90	65	49	529	23
29003	TT	48.4167	Male		3.19726	Yes					49	454	20	Lopinavir+Ritonavir	66.4773	78.9773	49.6218	57.2828	49.3589	52.5591	50	91		Yes	100	100	48	62	80	74.2857	60	90	49	701	22.7
29005	MT	39.25	Male	4.91667	3.37534	Yes					49	943	33.3		78.4091	77.2727	58.1884	61.1939	53.6792	51.5463	81	80	No	Yes	96	86	80	66	82.8571	82.8571	95	85	49	932	34.9
29006	TT	46.25	Male	19.5833	2.90137				Yes		49	366	15.9	Lopinavir+Ritonavir	68.8235	52.8409	44.2922	29.7396	54.1822	44.2434	48	53	No	Yes	93	99	68	63	82.8571	85.7143	80	75	36	275	17.2
29007	MT	47.75	Male	16.6667	4.44384				Yes		49	544	15.4		84.6591	60.7955	59.5903	52.8999	56.5984	40.5669	85	35	No	Yes	96	100	61	46	80	77.1429	75	60	39	15.7	553
31001	MT	28.0833	Female	2.5			Yes				21	745	43.8		82.9545	96.5909	60.4849	61.3923	50.9436	64.5423		100	Yes	Yes	96	100	70	84	85.7143	88.5714	90	95	19	757	42.2
31002	TT	40.3333	Female	14			Yes							Lopinavir+Ritonavir													#NULL!	#NULL!	#NULL!	#NULL!	#NULL!	#NULL!	19	1579	476
